# Supplementary material for: A Retrospective, Single-Center Analysis of Specialized Palliative Care Services for Patients with Advanced Small-Cell Lung Cancer
Source: Cancers (Basel). 2022 Oct 12;14(20):4988. doi: 10.3390/cancers14204988 (PMC9599531; doi:10.3390/cancers14204988)
Supplement: Supplementary file 1 [file cancers-14-04988-s001.zip]

Archive with 1 entries (1 files):
- cancers-1915440-supplementary.pdf
